# Supplementary material for: Common Distribution Patterns of Marsupials Related to Physiographical Diversity in Venezuela
Source: PLoS One. 2014 May 7;9(5):e96714. doi: 10.1371/journal.pone.0096714 (PMC4013023; doi:10.1371/journal.pone.0096714)
Supplement: Code S1 — R code used to perform the classification of physiographical regions and species from the presence-absence matrix. (ZIP-archived directory containing an R script calling functions and data). (ZIP) [file pone.0096714.s001.zip]

Archive with 7 entries (4 files):
- Code S1/
- Code S1/script_Ventura_et_al_2014.r
- Code S1/results/
- Code S1/data/
- Code S1/data/presence_absence_table.csv
- Code S1/data/gtest_Hurd.r
- Code S1/data/bub_sig_table.csv
