# Supplementary material for: Common Distribution Patterns of Marsupials Related to Physiographical Diversity in Venezuela
Source: PLoS One. 2014 May 7;9(5):e96714. doi: 10.1371/journal.pone.0096714 (PMC4013023; doi:10.1371/journal.pone.0096714)
Supplement: Code S1 — R code used to perform the classification of physiographical regions and species from the presence-absence matrix. (ZIP-archived directory containing an R script calling functions and data). (ZIP) [file pone.0096714.s001.zip › Code S1/script_Ventura_et_al_2014.r]

## COMMON DISTRIBUTION PATTERNS OF MARSUPIALS RELATED TO PHYSIOGRAPHICAL DIVERSITY IN VENEZUELA ##

## Jacint Ventura, Guillem Bagaria, Maria A. Sans-Fuentes and Roger Pérez-Hernández (2014) ##


#### Documentation ####


## Script to conduct classification of physiographical regions and species from a presence-absence matrix.

## Subfolders and files in Code S1

    # Subfolder "data"
        # File "gtest_Hurd.r": Function for G-tests; it was obtained from the Peter L. Hurd website. Available: http://www.psych.ualberta.ca/~phurd/cruft/g.test.r. Accessed 6 May 2013.
        # File "bub_sig_table.csv": Table of critical values for the Baroni-Urbani and Buser’s similarity index. Obtained from Table 1 in: Baroni-Urbani, C, Buser, MW (1976). Similarity of binary data. Systematic Zoology 25, 251–259.
        # File "presence_absence_table.csv": A table of species by sites (species at rows and sites at columns), in csv format separated by ";"
   
    # Subfolder "results": Empty folder where the outputs are saved: dendrograms, matrices of significant similarities, and boundaries' measures, for both species and sites.
        # Files "dendrogram_species.png" and "dendrogram_sites.png": Dendrograms for species and sites, generated from dissimilarity matrices using UPGMA.
        # Files "sig_sim_species.csv" and "sig_sim_sites.csv": Matrices of significant similarities for species and sites
        # Files "test_boundaries_species.csv" and "test_boundaries_sites.csv": Data-frames with the results of the tests for the detection of significant boundaries and determination of chorotypes for species and OBUs for sites.


#### Load data and packages ####

# Set path to the directory "Code S1"

# setwd("PATH/TO/DIRECTORY/Code S1")    # Uncomment and set the path to the directory Code S1


# Load package "simba" and function for G-tests

library(simba)
source("./data/gtest_Hurd.r")


## Read tables

bub_sig<-read.table("./data/bub_sig_table.csv",header=T,sep=";")

comp<-read.table("./data/presence_absence_table.csv",header=T,sep=";")
rownames(comp)<-comp[,1]
comp<-comp[,-1]


#### Baroni-Urbani & Buser simmilarity index for species and sites ####

sim.species<-sim(comp,method="baroni")

sim.sites<-sim(t(comp),method="baroni")


#### Species and sites dendrograms ####

tree.species<-hclust((1-sim.species),method="average")
plot(tree.species,hang=-1,main="Species",ylab="Distance",xlab="",sub="")

dev.print(device=png,file="./results/dendrogram_species.png",width=par("din")[1]*300,res=300)


tree.sites<-hclust((1-sim.sites),method="average")
plot(tree.sites,hang=-1,main="Regions",ylab="Distance",xlab="",sub="")

dev.print(device=png,file="./results/dendrogram_sites.png",width=par("din")[1]*300,res=300)


#### Baroni-Urbani & Buser simmilarity index transformation in -, 0 or + for species and sites, representing negative, no or positive significant association ####

# Species
sim.species.sig1<-1-as.matrix(1-sim.species)
if(length(comp[1,])<5) stop("Too few sites")
i<-1
while(length(comp[1,])>=bub_sig$nsp[i]) i<-i+1
low.sp<-bub_sig$S05[i-1]
up.sp<-bub_sig$S95[i-1]
for(i in 1:length(sim.species.sig1)){
  if(sim.species.sig1[i]<low.sp) sim.species.sig1[i]<-"-" else if(sim.species.sig1[i]>up.sp) sim.species.sig1[i]<-"+" else sim.species.sig1[i]<-"0"
}

sim.species.sig<-sim.species.sig1
for(i in 1:length(sim.species.sig[,1])){
  sim.species.sig[i,]<-sim.species.sig1[tree.species$order[i],]
  rownames(sim.species.sig)[i]<-rownames(sim.species.sig1)[tree.species$order[i]]
}
sim.species.sig1<-sim.species.sig
for(i in 1:length(sim.species.sig[1,])){
  sim.species.sig[,i]<-sim.species.sig1[,tree.species$order[i]]
  colnames(sim.species.sig)[i]<-colnames(sim.species.sig1)[tree.species$order[i]]
}

sim.species.sig<-sim.species.sig[-length(sim.species.sig[,1]),-1]
a<-2
for(i in 1:(length(sim.species.sig[1,])-1)){
  sim.species.sig[(a:length(sim.species.sig[,1])),i]<-NA
  a<-a+1
}

write.table(cbind(rownames(sim.species.sig),sim.species.sig),"./results/sig_sim_species.csv",sep=";",row.names=F)

# Sites
sim.sites.sig1<-1-as.matrix(1-sim.sites)
if(length(comp[,1])<5) stop("Too few species")
i<-1
while(length(comp[,1])>=bub_sig$nsp[i]) i<-i+1
low.st<-bub_sig$S05[i-1]
up.st<-bub_sig$S95[i-1]
for(i in 1:length(sim.sites.sig1)){
  if(sim.sites.sig1[i]<low.st) sim.sites.sig1[i]<-"-" else if(sim.sites.sig1[i]>up.st) sim.sites.sig1[i]<-"+" else sim.sites.sig1[i]<-"0"
}

sim.sites.sig<-sim.sites.sig1
for(i in 1:length(sim.sites.sig[,1])){
  sim.sites.sig[i,]<-sim.sites.sig1[tree.sites$order[i],]
  rownames(sim.sites.sig)[i]<-rownames(sim.sites.sig1)[tree.sites$order[i]]
}
sim.sites.sig1<-sim.sites.sig
for(i in 1:length(sim.sites.sig[1,])){
  sim.sites.sig[,i]<-sim.sites.sig1[,tree.sites$order[i]]
  colnames(sim.sites.sig)[i]<-colnames(sim.sites.sig1)[tree.sites$order[i]]
}

sim.sites.sig<-sim.sites.sig[-length(sim.sites.sig[,1]),-1]
a<-2
for(i in 1:(length(sim.sites.sig[1,])-1)){
  sim.sites.sig[(a:length(sim.sites.sig[,1])),i]<-NA
  a<-a+1
}

write.table(cbind(rownames(sim.sites.sig),sim.sites.sig),"./results/sig_sim_sites.csv",sep=";",row.names=F)


#### McCoy et al. (1986) method to determine weak (W) and strong (S) boundaries for chorotypes and OGUs, with Real et al. (1992) approach ####

df.mccoy<-data.frame(u=1:3,v=1:3,w=1:3,x=1:3,y=1:3,z=1:3)
colnames(df.mccoy)<-c("n+","n-","n0","l+","l-","lt")
rownames(df.mccoy)<-c("AxA","BxB","AxB")

df.mccoy.gw<-data.frame(x=1:2,y=1:2)
colnames(df.mccoy.gw)<-c("n+","n-0")
rownames(df.mccoy.gw)<-c("(AxA)+(BxB)","AxB")

df.mccoy.gs<-data.frame(x=1:2,y=1:2)
colnames(df.mccoy.gs)<-c("n+0","n-")
rownames(df.mccoy.gs)<-c("(AxA)+(BxB)","AxB")

df.mccoy2<-as.data.frame(numeric(13))
rownames(df.mccoy2)<-c("D1(AxA)","D1(BxB)","D2(AxA)","D2(BxB)","D3(AxB)","D4(AxB)","DW'(AxA)","DW'(BxB)","DW(AxA)","DW(BxB)","DS'(AxB)","DS(AxB)","DW")

# Species

df.sp<-data.frame(A=1:(length(rownames(comp))-1),B=1:(length(rownames(comp))-1))

for(i in 1:(length(rownames(comp))-1)){
  
  if(substr(as.factor(tree.species$merge[i,1]),1,1)=="-"){
    df.sp[i,1]<-order(tree.species$order)[as.integer(substr(as.factor(tree.species$merge[i,1]),2,nchar(as.character(tree.species$merge[i,1]))))]  # Position of the joined species in the reordered matrix
  }
  else df.sp[i,1]<-paste(min(as.integer(c(unlist(strsplit(as.character(df.sp[tree.species$merge[i,1],1]),":")),unlist(strsplit(as.character(df.sp[tree.species$merge[i,1],2]),":"))))),":",max(as.integer(c(unlist(strsplit(as.character(df.sp[tree.species$merge[i,1],1]),":")),unlist(strsplit(as.character(df.sp[tree.species$merge[i,1],2]),":"))))),sep="")
  
  if(substr(as.factor(tree.species$merge[i,2]),1,1)=="-"){
    df.sp[i,2]<-order(tree.species$order)[as.integer(substr(as.factor(tree.species$merge[i,2]),2,nchar(as.character(tree.species$merge[i,2]))))]	# Position of the joined species in the reordered matrix
  }
  else df.sp[i,2]<-paste(min(as.integer(c(unlist(strsplit(as.character(df.sp[tree.species$merge[i,2],1]),":")),unlist(strsplit(as.character(df.sp[tree.species$merge[i,2],2]),":"))))),":",max(as.integer(c(unlist(strsplit(as.character(df.sp[tree.species$merge[i,2],1]),":")),unlist(strsplit(as.character(df.sp[tree.species$merge[i,2],2]),":"))))),sep="")
  
}

df.mccoy.sp.sig<-data.frame(A=1:(length(rownames(comp))-1),B=1:(length(rownames(comp))-1),dist=1:(length(rownames(comp))-1),DS=1:(length(rownames(comp))-1),GS=1:(length(rownames(comp))-1),pS=1:(length(rownames(comp))-1),DWAxA=1:(length(rownames(comp))-1),DWBxB=1:(length(rownames(comp))-1),DW=1:(length(rownames(comp))-1),GW=1:(length(rownames(comp))-1),pW=1:(length(rownames(comp))-1),boundary=1:(length(rownames(comp))-1))
df.mccoy.sp.sig$A<-df.sp$A
df.mccoy.sp.sig$B<-df.sp$B
df.mccoy.sp.sig$dist<-round(tree.species$height,digits=4)

for(i in 1:length(rownames(df.sp))){
  for(j in 1:length(rownames(df.mccoy))){
    for(k in 1:length(colnames(df.mccoy))){
      df.mccoy[j,k]<-0
    }
  }
  
  a<-as.integer(c(unlist(strsplit(as.character(df.sp[i,1]),":")))[1])
  if(length(c(unlist(strsplit(as.character(df.sp[i,1]),":"))))==2) b<-as.integer(c(unlist(strsplit(as.character(df.sp[i,1]),":")))[2]) else b<-a
  
  c<-as.integer(c(unlist(strsplit(as.character(df.sp[i,2]),":")))[1])
  if(length(c(unlist(strsplit(as.character(df.sp[i,2]),":"))))==2) d<-as.integer(c(unlist(strsplit(as.character(df.sp[i,2]),":")))[2]) else d<-c
  
  df.mccoy[1,6]<-length(a:b)
  vect.l1<-numeric(length(a:b))
  vect.l2<-numeric(length(a:b))
  for(j in a:b){
    for(k in (a-1):(b-1)){
      if(k!=0 && is.na(sim.species.sig[j,k])==F){
        if(sim.species.sig[j,k]=="+"){
          df.mccoy[1,1]<-df.mccoy[1,1]+1
          vect.l1[j-a+1]<-1
          vect.l1[k-a+2]<-1
        }
        else if(sim.species.sig[j,k]=="-"){
          df.mccoy[1,2]<-df.mccoy[1,2]+1
          vect.l2[j-a+1]<-1
          vect.l2[k-a+2]<-1
        }
        else df.mccoy[1,3]<-df.mccoy[1,3]+1
      }
    }#end for k
  }#end for j
  df.mccoy[1,4]<-sum(vect.l1)
  df.mccoy[1,5]<-sum(vect.l2)
  
  df.mccoy[2,6]<-length(c:d)
  vect.l1<-numeric(length(c:d))
  vect.l2<-numeric(length(c:d))
  for(j in c:d){
    for(k in (c-1):(d-1)){
      if(j<=length(sim.species.sig[,1]) && is.na(sim.species.sig[j,k])==F){
        if(sim.species.sig[j,k]=="+"){
          df.mccoy[2,1]<-df.mccoy[2,1]+1
          vect.l1[j-c+1]<-1
          vect.l1[k-c+2]<-1
        }
        else if(sim.species.sig[j,k]=="-"){
          df.mccoy[2,2]<-df.mccoy[2,2]+1
          vect.l2[j-c+1]<-1
          vect.l2[k-c+2]<-1
        }
        else df.mccoy[2,3]<-df.mccoy[2,3]+1
      }
    }#end for k
  }#end for j
  df.mccoy[2,4]<-sum(vect.l1)
  df.mccoy[2,5]<-sum(vect.l2)
  
  df.mccoy[3,6]<-df.mccoy[1,6]+df.mccoy[2,6]
  vect.l1<-numeric(df.mccoy[3,6])
  vect.l2<-numeric(df.mccoy[3,6])
  for(j in a:b){
    for(k in (c-1):(d-1)){
      if(is.na(sim.species.sig[j,k])==F){
        if(sim.species.sig[j,k]=="+"){
          df.mccoy[3,1]<-df.mccoy[3,1]+1
          vect.l1[j-a+1]<-1
          vect.l1[k-a+2]<-1
        }
        else if(sim.species.sig[j,k]=="-"){
          df.mccoy[3,2]<-df.mccoy[3,2]+1
          vect.l2[j-a+1]<-1
          vect.l2[k-a+2]<-1
        }
        else df.mccoy[3,3]<-df.mccoy[3,3]+1
      }
    }#end for k
  }#end for j
  df.mccoy[3,4]<-sum(vect.l1)
  df.mccoy[3,5]<-sum(vect.l2)
  
  df.mccoy2[1,1]<-if((sqrt((if(sum(df.mccoy[1,1:3])!=0) df.mccoy[1,1]/sum(df.mccoy[1,1:3]) else 0)^2)+(if(df.mccoy[1,6]!=0) df.mccoy[1,4]/df.mccoy[1,6] else 0)^2)!=0) ((if(sum(df.mccoy[1,1:3])!=0) df.mccoy[1,1]/sum(df.mccoy[1,1:3]) else 0)*(if(df.mccoy[1,6]!=0) df.mccoy[1,4]/df.mccoy[1,6] else 0)/sqrt(((if(sum(df.mccoy[1,1:3])!=0) df.mccoy[1,1]/sum(df.mccoy[1,1:3]) else 0)^2)+((if(df.mccoy[1,6]!=0) df.mccoy[1,4]/df.mccoy[1,6] else 0)^2))) else 0
  df.mccoy2[2,1]<-if((sqrt((if(sum(df.mccoy[2,1:3])!=0) df.mccoy[2,1]/sum(df.mccoy[2,1:3]) else 0)^2)+(if(df.mccoy[2,6]!=0) df.mccoy[2,4]/df.mccoy[2,6] else 0)^2)!=0) ((if(sum(df.mccoy[2,1:3])!=0) df.mccoy[2,1]/sum(df.mccoy[2,1:3]) else 0)*(if(df.mccoy[2,6]!=0) df.mccoy[2,4]/df.mccoy[2,6] else 0)/sqrt(((if(sum(df.mccoy[2,1:3])!=0) df.mccoy[2,1]/sum(df.mccoy[2,1:3]) else 0)^2)+((if(df.mccoy[2,6]!=0) df.mccoy[2,4]/df.mccoy[2,6] else 0)^2))) else 0
  df.mccoy2[3,1]<-if((sqrt((if(sum(df.mccoy[1,1:3])!=0) df.mccoy[1,2]/sum(df.mccoy[1,1:3]) else 0)^2)+(if(df.mccoy[1,6]!=0) df.mccoy[1,5]/df.mccoy[1,6] else 0)^2)!=0) ((if(sum(df.mccoy[1,1:3])!=0) df.mccoy[1,2]/sum(df.mccoy[1,1:3]) else 0)*(if(df.mccoy[1,6]!=0) df.mccoy[1,5]/df.mccoy[1,6] else 0)/sqrt(((if(sum(df.mccoy[1,1:3])!=0) df.mccoy[1,2]/sum(df.mccoy[1,1:3]) else 0)^2)+((if(df.mccoy[1,6]!=0) df.mccoy[1,5]/df.mccoy[1,6] else 0)^2))) else 0
  df.mccoy2[4,1]<-if((sqrt((if(sum(df.mccoy[2,1:3])!=0) df.mccoy[2,2]/sum(df.mccoy[2,1:3]) else 0)^2)+(if(df.mccoy[2,6]!=0) df.mccoy[2,5]/df.mccoy[2,6] else 0)^2)!=0) ((if(sum(df.mccoy[2,1:3])!=0) df.mccoy[2,2]/sum(df.mccoy[2,1:3]) else 0)*(if(df.mccoy[2,6]!=0) df.mccoy[2,5]/df.mccoy[2,6] else 0)/sqrt(((if(sum(df.mccoy[2,1:3])!=0) df.mccoy[2,2]/sum(df.mccoy[2,1:3]) else 0)^2)+((if(df.mccoy[2,6]!=0) df.mccoy[2,5]/df.mccoy[2,6] else 0)^2))) else 0
  df.mccoy2[5,1]<-if((sqrt((if(sum(df.mccoy[3,1:3])!=0) df.mccoy[3,2]/sum(df.mccoy[3,1:3]) else 0)^2)+(if(df.mccoy[3,6]!=0) df.mccoy[3,5]/df.mccoy[3,6] else 0)^2)!=0) ((if(sum(df.mccoy[3,1:3])!=0) df.mccoy[3,2]/sum(df.mccoy[3,1:3]) else 0)*(if(df.mccoy[3,6]!=0) df.mccoy[3,5]/df.mccoy[3,6] else 0)/sqrt(((if(sum(df.mccoy[3,1:3])!=0) df.mccoy[3,2]/sum(df.mccoy[3,1:3]) else 0)^2)+((if(df.mccoy[3,6]!=0) df.mccoy[3,5]/df.mccoy[3,6] else 0)^2))) else 0
  df.mccoy2[6,1]<-if((sqrt((if(sum(df.mccoy[3,1:3])!=0) df.mccoy[3,1]/sum(df.mccoy[3,1:3]) else 0)^2)+(if(df.mccoy[3,6]!=0) df.mccoy[3,4]/df.mccoy[3,6] else 0)^2)!=0) ((if(sum(df.mccoy[3,1:3])!=0) df.mccoy[3,1]/sum(df.mccoy[3,1:3]) else 0)*(if(df.mccoy[3,6]!=0) df.mccoy[3,4]/df.mccoy[3,6] else 0)/sqrt(((if(sum(df.mccoy[3,1:3])!=0) df.mccoy[3,1]/sum(df.mccoy[3,1:3]) else 0)^2)+((if(df.mccoy[3,6]!=0) df.mccoy[3,4]/df.mccoy[3,6] else 0)^2))) else 0
  df.mccoy2[7,1]<-df.mccoy2[1,1]-df.mccoy2[3,1]
  df.mccoy2[8,1]<-df.mccoy2[2,1]-df.mccoy2[4,1]
  df.mccoy2[9,1]<-df.mccoy2[7,1]-df.mccoy2[6,1]
  df.mccoy2[10,1]<-df.mccoy2[8,1]-df.mccoy2[6,1]
  df.mccoy2[11,1]<-df.mccoy2[5,1]-df.mccoy2[6,1]
  df.mccoy2[12,1]<-df.mccoy2[11,1]-df.mccoy2[4,1]
  df.mccoy2[13,1]<-(df.mccoy2[6,1]+df.mccoy2[9,1]+df.mccoy2[10,1])/2
  
  df.mccoy.gw[1,1]<-df.mccoy[1,1]+df.mccoy[2,1]
  df.mccoy.gw[1,2]<-sum(df.mccoy[1,2:3])+sum(df.mccoy[2,2:3])
  df.mccoy.gw[2,1]<-df.mccoy[3,1]
  df.mccoy.gw[2,2]<-sum(df.mccoy[3,2:3])
  
  df.mccoy.gs[1,1]<-sum(df.mccoy[1,c(1,3)])+sum(df.mccoy[2,c(1,3)])
  df.mccoy.gs[1,2]<-df.mccoy[1,2]+df.mccoy[2,2]
  df.mccoy.gs[2,1]<-sum(df.mccoy[3,c(1,3)])
  df.mccoy.gs[2,2]<-df.mccoy[3,2]
  
  df.mccoy.sp.sig$DS[i]<-round(df.mccoy2[12,1],digits=4)
  df.mccoy.sp.sig$GS[i]<-(g.test(df.mccoy.gs,correct="yates"))$statistic
  df.mccoy.sp.sig$pS[i]<-round((g.test(df.mccoy.gs,correct="yates"))$p.value,digits=4)
  df.mccoy.sp.sig$DWAxA[i]<-round(df.mccoy2[9,1],digits=4)
  df.mccoy.sp.sig$DWBxB[i]<-round(df.mccoy2[10,1],digits=4)
  df.mccoy.sp.sig$DW[i]<-round(df.mccoy2[13,1],digits=4)
  df.mccoy.sp.sig$GW[i]<-(g.test(df.mccoy.gw,correct="yates"))$statistic
  df.mccoy.sp.sig$pW[i]<-round((g.test(df.mccoy.gw,correct="yates"))$p.value,digits=4)
  df.mccoy.sp.sig$boundary[i]<-(if(is.na(df.mccoy.sp.sig$pS[i])==F && df.mccoy.sp.sig$DS[i]>0 && df.mccoy.sp.sig$pS[i]<0.001) "S***" else if(is.na(df.mccoy.sp.sig$pS[i])==F && df.mccoy.sp.sig$DS[i]>0 && df.mccoy.sp.sig$pS[i]<0.01) "S**" else if(is.na(df.mccoy.sp.sig$pS[i])==F && df.mccoy.sp.sig$DS[i]>0 && df.mccoy.sp.sig$pS[i]<0.05) "S*" else if(is.na(df.mccoy.sp.sig$pW[i])==F && df.mccoy.sp.sig$DW[i]>0 && df.mccoy.sp.sig$pW[i]<0.001) "W***" else if(is.na(df.mccoy.sp.sig$pW[i])==F && df.mccoy.sp.sig$DW[i]>0 && df.mccoy.sp.sig$pW[i]<0.01) "W**" else if(is.na(df.mccoy.sp.sig$pW[i])==F && df.mccoy.sp.sig$DW[i]>0 && df.mccoy.sp.sig$pW[i]<0.05) "W*" else if(is.na(df.mccoy.sp.sig$pS[i])==F && df.mccoy.sp.sig$DS[i]>0 && df.mccoy.sp.sig$pS[i]<0.1) "(S.)" else if(is.na(df.mccoy.sp.sig$pW[i])==F && df.mccoy.sp.sig$DW[i]>0 && df.mccoy.sp.sig$pW[i]<0.1) "(W.)" else "--")
  
}
colnames(df.mccoy.sp.sig)<-c("A","B","distance","DS","GS","pS","DW(AxA)","DW(BxB)","DW","GW","pW","boundary")

write.table(df.mccoy.sp.sig,"./results/test_boundaries_species.csv",sep=";",row.names=F)


# Sites

df.st<-data.frame(A=1:(length(colnames(comp))-1),B=1:(length(colnames(comp))-1))

for(i in 1:(length(colnames(comp))-1)){
  
  if(substr(as.factor(tree.sites$merge[i,1]),1,1)=="-"){
    df.st[i,1]<-order(tree.sites$order)[as.integer(substr(as.factor(tree.sites$merge[i,1]),2,nchar(as.character(tree.sites$merge[i,1]))))]	# Position of the joined site in the reordered matrix
  }
  else df.st[i,1]<-paste(min(as.integer(c(unlist(strsplit(as.character(df.st[tree.sites$merge[i,1],1]),":")),unlist(strsplit(as.character(df.st[tree.sites$merge[i,1],2]),":"))))),":",max(as.integer(c(unlist(strsplit(as.character(df.st[tree.sites$merge[i,1],1]),":")),unlist(strsplit(as.character(df.st[tree.sites$merge[i,1],2]),":"))))),sep="")
  
  if(substr(as.factor(tree.sites$merge[i,2]),1,1)=="-"){
    df.st[i,2]<-order(tree.sites$order)[as.integer(substr(as.factor(tree.sites$merge[i,2]),2,nchar(as.character(tree.sites$merge[i,2]))))]	# Position of the joined site in the reordered matrix
  }
  else df.st[i,2]<-paste(min(as.integer(c(unlist(strsplit(as.character(df.st[tree.sites$merge[i,2],1]),":")),unlist(strsplit(as.character(df.st[tree.sites$merge[i,2],2]),":"))))),":",max(as.integer(c(unlist(strsplit(as.character(df.st[tree.sites$merge[i,2],1]),":")),unlist(strsplit(as.character(df.st[tree.sites$merge[i,2],2]),":"))))),sep="")
  
}

df.mccoy.st.sig<-data.frame(A=1:(length(colnames(comp))-1),B=1:(length(colnames(comp))-1),dist=1:(length(colnames(comp))-1),DS=1:(length(colnames(comp))-1),GS=1:(length(colnames(comp))-1),pS=1:(length(colnames(comp))-1),DWAxA=1:(length(colnames(comp))-1),DWBxB=1:(length(colnames(comp))-1),DW=1:(length(colnames(comp))-1),GW=1:(length(colnames(comp))-1),pW=1:(length(colnames(comp))-1),boundary=1:(length(colnames(comp))-1))
df.mccoy.st.sig$A<-df.st$A
df.mccoy.st.sig$B<-df.st$B
df.mccoy.st.sig$dist<-round(tree.sites$height,digits=4)

for(i in 1:length(rownames(df.st))){
  for(j in 1:length(rownames(df.mccoy))){
    for(k in 1:length(colnames(df.mccoy))){
      df.mccoy[j,k]<-0
    }
  }
  
  a<-as.integer(c(unlist(strsplit(as.character(df.st[i,1]),":")))[1])
  if(length(c(unlist(strsplit(as.character(df.st[i,1]),":"))))==2) b<-as.integer(c(unlist(strsplit(as.character(df.st[i,1]),":")))[2]) else b<-a
  
  c<-as.integer(c(unlist(strsplit(as.character(df.st[i,2]),":")))[1])
  if(length(c(unlist(strsplit(as.character(df.st[i,2]),":"))))==2) d<-as.integer(c(unlist(strsplit(as.character(df.st[i,2]),":")))[2]) else d<-c
  
  df.mccoy[1,6]<-length(a:b)
  vect.l1<-numeric(length(a:b))
  vect.l2<-numeric(length(a:b))
  for(j in a:b){
    for(k in (a-1):(b-1)){
      if(k!=0 && is.na(sim.sites.sig[j,k])==F){
        if(sim.sites.sig[j,k]=="+"){
          df.mccoy[1,1]<-df.mccoy[1,1]+1
          vect.l1[j-a+1]<-1
          vect.l1[k-a+2]<-1
        }
        else if(sim.sites.sig[j,k]=="-"){
          df.mccoy[1,2]<-df.mccoy[1,2]+1
          vect.l2[j-a+1]<-1
          vect.l2[k-a+2]<-1
        }
        else df.mccoy[1,3]<-df.mccoy[1,3]+1
      }
    }#end for k
  }#end for j
  df.mccoy[1,4]<-sum(vect.l1)
  df.mccoy[1,5]<-sum(vect.l2)
  
  df.mccoy[2,6]<-length(c:d)
  vect.l1<-numeric(length(c:d))
  vect.l2<-numeric(length(c:d))
  for(j in c:d){
    for(k in (c-1):(d-1)){
      if(j<=length(sim.sites.sig[,1]) && is.na(sim.sites.sig[j,k])==F){
        if(sim.sites.sig[j,k]=="+"){
          df.mccoy[2,1]<-df.mccoy[2,1]+1
          vect.l1[j-c+1]<-1
          vect.l1[k-c+2]<-1
        }
        else if(sim.sites.sig[j,k]=="-"){
          df.mccoy[2,2]<-df.mccoy[2,2]+1
          vect.l2[j-c+1]<-1
          vect.l2[k-c+2]<-1
        }
        else df.mccoy[2,3]<-df.mccoy[2,3]+1
      }
    }#end for k
  }#end for j
  df.mccoy[2,4]<-sum(vect.l1)
  df.mccoy[2,5]<-sum(vect.l2)
  
  df.mccoy[3,6]<-df.mccoy[1,6]+df.mccoy[2,6]
  vect.l1<-numeric(df.mccoy[3,6])
  vect.l2<-numeric(df.mccoy[3,6])
  for(j in a:b){
    for(k in (c-1):(d-1)){
      if(is.na(sim.sites.sig[j,k])==F){
        if(sim.sites.sig[j,k]=="+"){
          df.mccoy[3,1]<-df.mccoy[3,1]+1
          vect.l1[j-a+1]<-1
          vect.l1[k-a+2]<-1
        }
        else if(sim.sites.sig[j,k]=="-"){
          df.mccoy[3,2]<-df.mccoy[3,2]+1
          vect.l2[j-a+1]<-1
          vect.l2[k-a+2]<-1
        }
        else df.mccoy[3,3]<-df.mccoy[3,3]+1
      }
    }#end for k
  }#end for j
  df.mccoy[3,4]<-sum(vect.l1)
  df.mccoy[3,5]<-sum(vect.l2)
  
  df.mccoy2[1,1]<-if((sqrt((if(sum(df.mccoy[1,1:3])!=0) df.mccoy[1,1]/sum(df.mccoy[1,1:3]) else 0)^2)+(if(df.mccoy[1,6]!=0) df.mccoy[1,4]/df.mccoy[1,6] else 0)^2)!=0) ((if(sum(df.mccoy[1,1:3])!=0) df.mccoy[1,1]/sum(df.mccoy[1,1:3]) else 0)*(if(df.mccoy[1,6]!=0) df.mccoy[1,4]/df.mccoy[1,6] else 0)/sqrt(((if(sum(df.mccoy[1,1:3])!=0) df.mccoy[1,1]/sum(df.mccoy[1,1:3]) else 0)^2)+((if(df.mccoy[1,6]!=0) df.mccoy[1,4]/df.mccoy[1,6] else 0)^2))) else 0
  df.mccoy2[2,1]<-if((sqrt((if(sum(df.mccoy[2,1:3])!=0) df.mccoy[2,1]/sum(df.mccoy[2,1:3]) else 0)^2)+(if(df.mccoy[2,6]!=0) df.mccoy[2,4]/df.mccoy[2,6] else 0)^2)!=0) ((if(sum(df.mccoy[2,1:3])!=0) df.mccoy[2,1]/sum(df.mccoy[2,1:3]) else 0)*(if(df.mccoy[2,6]!=0) df.mccoy[2,4]/df.mccoy[2,6] else 0)/sqrt(((if(sum(df.mccoy[2,1:3])!=0) df.mccoy[2,1]/sum(df.mccoy[2,1:3]) else 0)^2)+((if(df.mccoy[2,6]!=0) df.mccoy[2,4]/df.mccoy[2,6] else 0)^2))) else 0
  df.mccoy2[3,1]<-if((sqrt((if(sum(df.mccoy[1,1:3])!=0) df.mccoy[1,2]/sum(df.mccoy[1,1:3]) else 0)^2)+(if(df.mccoy[1,6]!=0) df.mccoy[1,5]/df.mccoy[1,6] else 0)^2)!=0) ((if(sum(df.mccoy[1,1:3])!=0) df.mccoy[1,2]/sum(df.mccoy[1,1:3]) else 0)*(if(df.mccoy[1,6]!=0) df.mccoy[1,5]/df.mccoy[1,6] else 0)/sqrt(((if(sum(df.mccoy[1,1:3])!=0) df.mccoy[1,2]/sum(df.mccoy[1,1:3]) else 0)^2)+((if(df.mccoy[1,6]!=0) df.mccoy[1,5]/df.mccoy[1,6] else 0)^2))) else 0
  df.mccoy2[4,1]<-if((sqrt((if(sum(df.mccoy[2,1:3])!=0) df.mccoy[2,2]/sum(df.mccoy[2,1:3]) else 0)^2)+(if(df.mccoy[2,6]!=0) df.mccoy[2,5]/df.mccoy[2,6] else 0)^2)!=0) ((if(sum(df.mccoy[2,1:3])!=0) df.mccoy[2,2]/sum(df.mccoy[2,1:3]) else 0)*(if(df.mccoy[2,6]!=0) df.mccoy[2,5]/df.mccoy[2,6] else 0)/sqrt(((if(sum(df.mccoy[2,1:3])!=0) df.mccoy[2,2]/sum(df.mccoy[2,1:3]) else 0)^2)+((if(df.mccoy[2,6]!=0) df.mccoy[2,5]/df.mccoy[2,6] else 0)^2))) else 0
  df.mccoy2[5,1]<-if((sqrt((if(sum(df.mccoy[3,1:3])!=0) df.mccoy[3,2]/sum(df.mccoy[3,1:3]) else 0)^2)+(if(df.mccoy[3,6]!=0) df.mccoy[3,5]/df.mccoy[3,6] else 0)^2)!=0) ((if(sum(df.mccoy[3,1:3])!=0) df.mccoy[3,2]/sum(df.mccoy[3,1:3]) else 0)*(if(df.mccoy[3,6]!=0) df.mccoy[3,5]/df.mccoy[3,6] else 0)/sqrt(((if(sum(df.mccoy[3,1:3])!=0) df.mccoy[3,2]/sum(df.mccoy[3,1:3]) else 0)^2)+((if(df.mccoy[3,6]!=0) df.mccoy[3,5]/df.mccoy[3,6] else 0)^2))) else 0
  df.mccoy2[6,1]<-if((sqrt((if(sum(df.mccoy[3,1:3])!=0) df.mccoy[3,1]/sum(df.mccoy[3,1:3]) else 0)^2)+(if(df.mccoy[3,6]!=0) df.mccoy[3,4]/df.mccoy[3,6] else 0)^2)!=0) ((if(sum(df.mccoy[3,1:3])!=0) df.mccoy[3,1]/sum(df.mccoy[3,1:3]) else 0)*(if(df.mccoy[3,6]!=0) df.mccoy[3,4]/df.mccoy[3,6] else 0)/sqrt(((if(sum(df.mccoy[3,1:3])!=0) df.mccoy[3,1]/sum(df.mccoy[3,1:3]) else 0)^2)+((if(df.mccoy[3,6]!=0) df.mccoy[3,4]/df.mccoy[3,6] else 0)^2))) else 0
  df.mccoy2[7,1]<-df.mccoy2[1,1]-df.mccoy2[3,1]
  df.mccoy2[8,1]<-df.mccoy2[2,1]-df.mccoy2[4,1]
  df.mccoy2[9,1]<-df.mccoy2[7,1]-df.mccoy2[6,1]
  df.mccoy2[10,1]<-df.mccoy2[8,1]-df.mccoy2[6,1]
  df.mccoy2[11,1]<-df.mccoy2[5,1]-df.mccoy2[6,1]
  df.mccoy2[12,1]<-df.mccoy2[11,1]-df.mccoy2[4,1]
  df.mccoy2[13,1]<-(df.mccoy2[6,1]+df.mccoy2[9,1]+df.mccoy2[10,1])/2
  
  df.mccoy.gw[1,1]<-df.mccoy[1,1]+df.mccoy[2,1]
  df.mccoy.gw[1,2]<-sum(df.mccoy[1,2:3])+sum(df.mccoy[2,2:3])
  df.mccoy.gw[2,1]<-df.mccoy[3,1]
  df.mccoy.gw[2,2]<-sum(df.mccoy[3,2:3])
  
  df.mccoy.gs[1,1]<-sum(df.mccoy[1,c(1,3)])+sum(df.mccoy[2,c(1,3)])
  df.mccoy.gs[1,2]<-df.mccoy[1,2]+df.mccoy[2,2]
  df.mccoy.gs[2,1]<-sum(df.mccoy[3,c(1,3)])
  df.mccoy.gs[2,2]<-df.mccoy[3,2]
  
  df.mccoy.st.sig$DS[i]<-round(df.mccoy2[12,1],digits=4)
  df.mccoy.st.sig$GS[i]<-(g.test(df.mccoy.gs,correct="yates"))$statistic
  df.mccoy.st.sig$pS[i]<-round((g.test(df.mccoy.gs,correct="yates"))$p.value,digits=4)
  df.mccoy.st.sig$DWAxA[i]<-round(df.mccoy2[9,1],digits=4)
  df.mccoy.st.sig$DWBxB[i]<-round(df.mccoy2[10,1],digits=4)
  df.mccoy.st.sig$DW[i]<-round(df.mccoy2[13,1],digits=4)
  df.mccoy.st.sig$GW[i]<-(g.test(df.mccoy.gw,correct="yates"))$statistic
  df.mccoy.st.sig$pW[i]<-round((g.test(df.mccoy.gw,correct="yates"))$p.value,digits=4)
  df.mccoy.st.sig$boundary[i]<-(if(is.na(df.mccoy.st.sig$pS[i])==F && df.mccoy.st.sig$DS[i]>0 && df.mccoy.st.sig$pS[i]<0.001) "S***" else if(is.na(df.mccoy.st.sig$pS[i])==F && df.mccoy.st.sig$DS[i]>0 && df.mccoy.st.sig$pS[i]<0.01) "S**" else if(is.na(df.mccoy.st.sig$pS[i])==F && df.mccoy.st.sig$DS[i]>0 && df.mccoy.st.sig$pS[i]<0.05) "S*" else if(is.na(df.mccoy.st.sig$pW[i])==F && df.mccoy.st.sig$DW[i]>0 && df.mccoy.st.sig$pW[i]<0.001) "W***" else if(is.na(df.mccoy.st.sig$pW[i])==F && df.mccoy.st.sig$DW[i]>0 && df.mccoy.st.sig$pW[i]<0.01) "W**" else if(is.na(df.mccoy.st.sig$pW[i])==F && df.mccoy.st.sig$DW[i]>0 && df.mccoy.st.sig$pW[i]<0.05) "W*" else if(is.na(df.mccoy.st.sig$pS[i])==F && df.mccoy.st.sig$DS[i]>0 && df.mccoy.st.sig$pS[i]<0.1) "(S.)" else if(is.na(df.mccoy.st.sig$pW[i])==F && df.mccoy.st.sig$DW[i]>0 && df.mccoy.st.sig$pW[i]<0.1) "(W.)" else "--")
  
}
colnames(df.mccoy.st.sig)<-c("A","B","distance","DS","GS","pS","DW(AxA)","DW(BxB)","DW","GW","pW","boundary")

write.table(df.mccoy.st.sig,"./results/test_boundaries_sites.csv",sep=";",row.names=F)
