# Supplementary material for: Common Distribution Patterns of Marsupials Related to Physiographical Diversity in Venezuela
Source: PLoS One. 2014 May 7;9(5):e96714. doi: 10.1371/journal.pone.0096714 (PMC4013023; doi:10.1371/journal.pone.0096714)
Supplement: Code S1 — R code used to perform the classification of physiographical regions and species from the presence-absence matrix. (ZIP-archived directory containing an R script calling functions and data). (ZIP) [file pone.0096714.s001.zip › Code S1/data/presence_absence_table.csv]

Species	A2	B1	B2	B3	B4	B5	C1	C2	D1	D2	D3	D4	D5	D6	D7
Caenolestes_fuliginosus	0	0	0	0	0	0	0	0	0	1	0	0	0	0	0
Caluromys_lanatus	0	1	0	0	0	1	0	0	1	1	0	0	0	0	0
Caluromys_philander	0	0	0	0	1	1	0	1	0	0	0	0	0	0	1
Caluromys_trinitatis	0	0	1	1	0	0	1	0	0	1	0	1	1	1	0
Chironectes_minimus	0	0	0	1	1	0	0	0	1	1	0	1	1	0	1
Didelphis_imperfecta	0	0	0	0	0	1	0	1	0	0	0	0	0	0	1
Didelphis_marsupialis	0	1	1	1	1	1	1	1	1	1	1	1	1	0	1
Didelphis_pernigra	0	0	0	0	0	0	0	0	0	1	0	0	0	0	0
Gracilinanus_dryas	0	0	0	0	0	0	0	0	0	1	0	0	0	0	0
Gracilinanus_marica	0	0	0	0	0	0	0	0	1	1	1	1	1	0	0
Lutreolina_crassicaudata	0	0	1	1	0	0	0	1	0	0	0	0	0	0	1
Marmosa_demerarae	0	0	0	1	1	1	0	1	0	1	1	1	1	0	1
Marmosa_lepida	0	0	0	0	1	0	0	0	0	0	0	0	0	0	0
Marmosa_murina	0	1	0	1	1	1	0	1	1	1	0	1	1	0	1
Marmosa_robinsoni	0	1	1	1	0	0	1	0	1	1	1	1	1	1	0
Marmosa_tyleriana	0	0	0	0	0	0	0	0	0	0	0	0	0	0	1
Marmosa_waterhousei	0	0	0	0	0	0	0	0	0	1	0	0	0	0	0
Marmosa_xerophila	1	0	0	0	0	0	0	0	0	0	0	0	0	0	0
Marmosops_cracens	0	0	0	0	0	0	1	0	0	0	0	0	0	0	0
Marmosops_fuscatus	0	0	0	0	0	0	1	0	1	1	1	1	1	0	0
Marmosops_impavidus	0	0	0	0	0	0	0	0	0	1	0	0	0	0	0
Marmosops_neblina	0	0	0	0	0	0	0	0	0	0	0	0	0	0	1
Marmosops_pakaraimae	0	0	0	0	0	0	0	0	0	0	0	0	0	0	1
Marmosops_pinheiroi	0	0	0	0	1	0	0	0	0	0	0	0	0	0	1
Metachirus_nudicaudatus	0	1	1	1	1	1	0	1	1	1	0	0	0	0	1
Monodelphis_adusta	0	0	0	0	0	0	0	0	0	1	0	0	0	0	0
Monodelphis_brevicaudata	0	0	0	0	1	1	0	1	0	0	0	0	0	0	1
Monodelphis_speciesA	0	0	1	0	0	0	0	0	0	0	0	0	0	0	0
Monodelphis_palliolata	0	1	0	1	0	0	1	0	1	1	1	1	1	0	0
Monodelphis_reigi	0	0	0	0	0	0	0	0	0	0	0	0	0	0	1
Philander_andersoni	0	0	0	0	1	1	0	0	0	0	0	0	0	0	0
Philander_deltae	0	0	0	1	0	0	0	0	0	0	0	0	0	0	0
Philander_mondolfii	0	1	1	0	0	0	0	1	1	1	0	0	0	0	1
