# Supplementary material for: Common Distribution Patterns of Marsupials Related to Physiographical Diversity in Venezuela
Source: PLoS One. 2014 May 7;9(5):e96714. doi: 10.1371/journal.pone.0096714 (PMC4013023; doi:10.1371/journal.pone.0096714)
Supplement: Code S1 — R code used to perform the classification of physiographical regions and species from the presence-absence matrix. (ZIP-archived directory containing an R script calling functions and data). (ZIP) [file pone.0096714.s001.zip › Code S1/data/bub_sig_table.csv]

nsp	S05	S95
5	0	0.826
6	0	0.845
7	0	0.829
8	0	0.774
9	0	0.789
10	0	0.738
11	0.181	0.748
12	0.211	0.739
13	0.232	0.72
14	0.236	0.725
15	0.23	0.706
16	0.25	0.711
17	0.266	0.706
18	0.267	0.695
19	0.27	0.693
20	0.284	0.684
21	0.285	0.681
22	0.301	0.675
23	0.29	0.672
24	0.3	0.667
25	0.311	0.664
26	0.307	0.661
27	0.32	0.657
28	0.317	0.659
29	0.321	0.651
30	0.328	0.655
32	0.332	0.651
34	0.34	0.648
36	0.347	0.642
38	0.35	0.634
40	0.349	0.631
42	0.359	0.628
44	0.362	0.626
46	0.362	0.624
48	0.365	0.623
50	0.371	0.621
52	0.371	0.616
54	0.373	0.615
56	0.379	0.614
58	0.379	0.613
60	0.379	0.609
62	0.384	0.607
64	0.385	0.606
66	0.387	0.605
68	0.39	0.604
70	0.39	0.6
72	0.392	0.6
74	0.395	0.599
76	0.394	0.599
78	0.396	0.595
80	0.399	0.595
82	0.398	0.595
84	0.401	0.594
86	0.403	0.591
88	0.402	0.591
90	0.405	0.591
92	0.406	0.589
94	0.405	0.588
96	0.409	0.588
98	0.408	0.587
100	0.407	0.585
105	0.412	0.583
110	0.413	0.582
115	0.417	0.58
120	0.417	0.577
125	0.419	0.576
130	0.421	0.576
135	0.421	0.574
140	0.424	0.572
145	0.424	0.571
150	0.427	0.57
160	0.429	0.568
170	0.431	0.566
180	0.433	0.565
190	0.435	0.563
200	0.436	0.561
220	0.439	0.558
240	0.442	0.556
260	0.444	0.553
280	0.446	0.552
300	0.448	0.55
350	0.452	0.546
400	0.455	0.543
500	0.46	0.539
